# Supplementary material for: Exercise-Induced Plasma Metabolomic Profiles in Patients With Peripheral Arterial Disease
Source: Front Physiol. 2021 Nov 18;12:758085. doi: 10.3389/fphys.2021.758085 (PMC8637284; doi:10.3389/fphys.2021.758085)
Supplement: Supplementary Table 3 — Raw data of 150 accurately measured after validation of the quality controls. [file Table_3.xlsx]

## Sheet: Table S1
Sample Identification	Sampling time	Metabolite concentrations (μmol/L)
		Carnitine (C0) and acyl carnitines													Amino acids																				Biogenic amines
		C0	C2	C3	C3-DC (C4-OH)	C4	C5	C7-DC	C8	C12	C12:1	C16	C18	C18:1	Ala	Arg	Asn	Asp	Cit	Gln	Glu	Gly	His	Ile	Leu	Lys	Met	Orn	Phe	Pro	Ser	Thr	Trp	Tyr	Ac-Orn	ADMA	alpha-AAA	Creatinine	Histamine	Kynurenine	Met-SO	Putrescine	SDMA	Serotonin	Spermidine	Spermine	t4-OH-Pro	Taurine	total DMA
1	Rest	46.8	7.85	0.942	0.054	0.329	0.206	0.05	0.181	0.112	0.185	0.106	0.054	0.075	509	124	48	14.1	22.5	457	209	293	94.9	146	229	173	22.2	70.8	72.8	386	115	80.7	53	77	3.94	0.219	2.63	93.6	0.186	3.15	0.468	0.127	0.347	0.067	0.265	0.29	65.2	94.1	1.16
2	Rest	60.1	9.88	0.681	0.034	0.383	0.587	0.057	0.222	0.147	0.213	0.151	0.063	0.126	344	95.5	53.5	10.9	38.9	552	83.1	200	73.7	72.3	136	210	22.8	49	75.8	192	101	118	55.3	84.3	2.78	0.513	1.08	61.3	0.134	2.68	0.364	0.13	0.53	0.036	0.347	0.247	8.87	73.8	1.41
3	Rest	40.1	5.72	0.432	0.031	0.19	0.114	0.035	0.207	0.111	0.151	0.118	0.037	0.09	415	100	41.5	15.7	29.8	532	158	163	94.3	61.1	116	192	21.3	42.7	60.6	202	110	102	50.3	61.1	3.61	0.427	1.11	67.2	0.164	1.6	0.143	0.179	0.191	0.23	0.425	0.316	10.2	77.5	1.15
4	Rest	62.3	5.36	0.576	0.053	0.195	0.242	0.034	0.275	0.087	0.145	0.09	0.043	0.098	256	149	36.3	23.6	42	282	177	298	114	54.9	107	137	22.4	68.4	53.3	233	151	110	48.8	65.9	4.34	0.254	1.25	64.5	0.252	1.73	0.454	0.439	0.439	0.394	0.735	0.499	20.7	136	1.12
5	Rest	36.8	2.62	0.424	0.06	0.205	0.396	0.022	0.156	0.058	0.111	0.088	0.029	0.059	521	106	48.6	23.6	29.2	452	245	236	110	82.2	149	143	27.4	82.8	79.9	331	201	93.8	59.9	105	3.4	0.246	1.24	32.8	0.146	1.87	2.24	0.291	0.004	0.04	0.86	0.368	12	99.1	1.03
6	Rest	37.6	5.88	0.517	0.047	0.179	0.173	0.04	0.239	0.129	0.162	0.109	0.048	0.082	319	107	45.6	56.4	26.8	588	229	293	99.9	84.8	143	178	26.9	104	71.5	188	226	92.6	84.4	98.9	3.17	0.238	1.49	57.9	0.475	3.18	1.23	0.612	0.142	0.315	1.25	0.924	5.83	215	1.29
7	Rest	48.6	8.08	0.825	0.079	0.528	0.416	0.037	0.193	0.107	0.154	0.13	0.063	0.104	612	65.2	40.8	51.9	24.9	487	230	234	96	106	175	181	21.6	43.7	51.4	218	169	96.6	51.4	59.1	2.75	0.517	1.71	75.5	0.199	2.19	0.835	0.284	0.124	0.025	0.726	0.531	22.2	167	1.51
8	Rest	31	13.6	0.629	0.169	0.237	0.322	0.052	0.242	0.151	0.184	0.139	0.069	0.145	719	92.1	45.1	52.3	33.5	380	245	198	165	211	358	260	34.2	84.3	85.1	369	267	111	68.4	110	4.02	0.555	2.06	97.8	0.201	2.41	1.36	0.317	0.125	0.067	0.86	0.759	18.4	162	1.24
9	Rest	52.4	6.34	0.64	0.079	0.318	0.196	0.028	0.192	0.077	0.141	0.089	0.06	0.066	454	100	42.1	46.6	29.4	424	211	299	102	77	152	226	24.6	80.1	66.1	216	210	96.9	74.1	73.8	4.21	0.618	2.06	63.6	0.458	3.63	0.64	0.557	0.649	0.526	2.29	1.39	14.9	287	1.65
10	Rest	39.6	6.16	0.454	0.043	0.209	0.156	0.042	0.26	0.122	0.183	0.121	0.059	0.109	345	75.5	46.4	36.5	68.5	624	250	220	80.6	78.3	136	174	21	73.4	49.3	257	159	76.1	47.6	70.4	2.77	0.302	1.31	62.6	0.262	2.3	0.655	0.399	0.305	0.131	0.869	0.542	10.2	147	1.2
11	Rest	33.6	9.46	0.299	0.17	0.134	0.12	0.033	0.184	0.086	0.126	0.123	0.05	0.091	377	103	49.6	35.7	53.3	396	141	311	115	41	80.8	117	16.4	53.1	49.6	180	219	84.2	41.8	64.7	2.6	0.311	1.26	54.6	0.242	1.76	0.63	0.941	0.653	0.038	0.592	0.388	4.31	184	1.53
12	Rest	46	8.62	0.521	0.055	0.226	0.192	0.029	0.197	0.114	0.145	0.143	0.066	0.105	320	73.9	31.5	45.2	36.2	404	214	280	87.3	79.5	139	117	19	66.4	51.8	134	233	76.6	57.5	64	2.56	0.396	1.13	47.1	0.473	2.27	0.767	0.362	0.249	0.031	0.771	0.567	6.72	171	1.29
13	Rest	34.9	4.23	0.507	0.031	0.277	0.172	0.02	0.136	0.068	0.118	0.088	0.048	0.079	508	158	70.7	60.3	47.5	535	173	324	115	126	204	194	25.6	71.2	70.9	326	222	144	57.4	77.5	6.38	0.476	1.4	85.4	0.382	2.41	0.592	0.304	0.274	0.476	1.02	0.687	20.5	187	1.16
14	Rest	59.6	10.5	0.534	0.17	0.227	0.172	0.047	0.204	0.102	0.182	0.155	0.063	0.125	345	105	49.9	44.3	30.1	473	130	274	94.8	79.6	120	154	28.9	68.2	62.9	365	144	94	64	74.2	4.5	0.11	1.38	110	0.265	3.03	0.99	0.312	0.78	0.024	1.09	0.583	12.7	185	1.98
15	Rest	47.4	9.07	0.538	0.048	0.535	0.259	0.064	0.331	0.177	0.18	0.13	0.053	0.097	469	86.6	43.1	11.8	37.2	537	90.6	144	65.6	74.4	111	133	17.7	41.8	38.7	144	80.6	119	48.5	57.1	2.75	0.336	1.07	84.2	0.141	2.68	0.083	0.139	0.102	0.029	0.213	0.189	8.81	84.9	1.33
16	Rest	56.8	10.3	0.507	0.067	0.23	0.19	0.019	0.167	0.066	0.123	0.076	0.047	0.07	362	176	56.3	30.4	39.4	764	200	281	88.3	176	283	295	36.7	72.7	75.5	276	116	96.7	71.2	119	5.32	0.507	4.19	106	0.237	2.45	0.438	0.425	0.297	0.079	0.868	0.567	19.9	166	1.49
17	Rest	36.8	4.67	0.29	0.026	0.117	0.108	0.032	0.168	0.084	0.128	0.079	0.035	0.069	283	89	64.3	41.3	55.4	356	86.7	258	119	53.4	100	140	18.9	39.5	46.3	118	178	92.5	53.5	55.4	3.87	0.578	1.03	69.3	0.254	1.96	0.349	0.237	0.509	0.087	0.639	0.459	19.4	143	1.63
18	Rest	52.6	5.54	0.78	0.026	0.346	0.256	0.026	0.155	0.089	0.131	0.088	0.034	0.066	443	107	29.6	16.7	22.9	511	161	203	100	89	157	153	18.3	67.1	61.5	345	85.2	104	57.2	86.1	4.24	0.517	1.75	78.1	0.169	3.23	1.45	0.234	0.426	0.088	0.507	0.283	11.8	106	1.59
19*	Rest	29.3	7.84	0.342	0.056	0.209	0.197	0.078	0.242	0.195	0.256	0.156	0.05	0.083	508	96.5	36.8	32.4	58.9	559	154	179	102	83.5	149	131	24.4	35.5	74.3	199	151	87.6	59	69.7	3.27	0.612	1.17	142	0.271	4.73	0.488	0.429	0.902	0.187	0.507	0.446	11.5	101	1.3
20	Rest	29	5.29	0.252	0.046	0.135	0.098	0.036	0.374	0.133	0.113	0.11	0.043	0.089	352	73.8	32.3	12.5	24.5	666	134	159	70.8	78.1	120	117	14.5	47.5	41.8	263	159	74.9	52.2	74.3	2.77	0.441	1.09	41.8	0.147	1.69	0.377	0.349	0.297	0.151	0.401	0.265	10.3	77.4	1.3
21	Rest	31.8	4.11	0.292	0.044	0.269	0.215	0.036	0.216	0.086	0.109	0.065	0.023	0.066	486	93.8	38.1	21.5	40.1	445	157	210	81.4	75.6	120	118	19	54.2	52.8	445	157	107	54.1	74	3.15	0.671	1.02	59.3	0.253	2.56	0.404	0.478	0.018	0.063	0.702	0.455	8.3	187	1.32
22	Rest	28.4	10.1	0.173	0.048	0.158	0.069	0.041	0.454	0.065	0.101	0.114	0.051	0.123	322	86.8	54	17.1	49.7	176	507	171	104	52.6	69.2	114	26.6	30.8	36.9	313	108	83.2	42.7	44.7	4.07	0.274	0.744	70.5	0.241	1.13	0.494	0.248	0.713	0.089	0.381	0.306	11	87.2	1.16
23	Rest	43.6	8.88	0.347	0.059	0.234	0.13	0.05	0.8	0.175	0.218	0.199	0.074	0.166	450	134	30.1	24.4	42.3	537	143	207	78.6	79.1	141	192	26.5	70.4	70.9	395	156	133	56.2	99.6	3.28	0.137	1.32	50.1	0.194	2.33	0.289	0.278	0.144	0.048	0.506	0.323	17.2	100	1.33
24	Rest	41.9	6.52	0.754	0.081	0.426	0.269	0.031	0.437	0.096	0.157	0.107	0.037	0.067	441	108	43.9	20.7	31.7	485	119	233	94.9	151	250	167	28.2	67.4	69.4	316	113	84.3	67	132	3.54	0.308	2.02	81.9	0.175	3.7	0.687	0.251	0.368	0.058	0.521	0.29	6.39	148	1.3
25	Rest	47.6	6.96	0.597	0.043	0.314	0.21	0.049	0.425	0.141	0.193	0.175	0.057	0.105	500	81.2	39.4	24	21.9	534	137	175	119	74.2	131	139	23.5	31.5	62.2	268	133	116	59	88.1	3.58	0.335	1.02	66.5	0.194	2.75	0.376	0.33	0.151	0.024	0.606	0.383	9.42	123	1.45
26	Rest	34.8	10.9	0.446	0.07	0.2	0.208	0.028	0.478	0.089	0.133	0.102	0.046	0.07	238	60.6	41.3	20.3	31.7	507	125	177	74.7	100	177	133	19.8	44.9	57.6	233	102	61.3	56.5	83.1	3.25	0.646	1.28	87	0.171	2.59	0.726	0.362	0.617	0.045	0.614	0.363	13.5	103	1.62
27	Rest	34	7.49	0.243	0.082	0.124	0.079	0.018	0.345	0.062	0.081	0.064	0.029	0.055	299	91.2	36.2	20.9	19.9	561	214	193	83.5	93.6	97.5	94	13.1	56.7	31.6	198	78.1	79.2	41.3	57.1	3.1	0.379	0.83	43.2	0.143	1.54	0.288	0.145	0.203	0.104	0.333	0.276	15.4	69.5	1.13
28	Rest	49.3	9.06	0.76	0.032	0.635	0.185	0.064	0.884	0.146	0.207	0.16	0.079	0.137	514	45.3	53.5	11.4	34.4	522	110	317	92.6	67.5	124	215	21.8	61.1	63.5	267	81	80	58	84.5	5.36	0.479	1.18	51.9	0.185	3.19	0.651	0.176	0.438	0.298	0.563	0.396	12.2	128	1.07
29	Rest	45.2	10.4	0.29	0.106	0.126	0.117	0.035	0.353	0.078	0.115	0.105	0.054	0.096	329	100	35.8	12.6	36.2	578	101	206	108	112	196	103	22.4	47.7	53.6	237	92.6	60.2	49.7	66.9	2.65	0.247	0.969	78	0.135	1.79	0.626	0.196	0.31	0.018	0.217	0.21	16	103	0.865
30	Rest	45.9	5.32	0.809	0.033	0.266	0.164	0.035	0.334	0.084	0.119	0.13	0.049	0.078	510	91.5	43.1	30.4	34.6	582	154	207	107	66.2	117	130	20.8	44.6	65.7	364	145	94.9	64.9	88.5	3.53	0.366	1.01	77	0.549	3.06	0.661	0.59	0.41	0.123	0.621	0.399	10.2	200	1.32
31	Rest	60.1	9.77	0.841	0.07	0.486	0.337	0.055	0.417	0.114	0.195	0.126	0.052	0.075	462	192	72.7	18.9	59.9	903	126	239	145	238	371	282	56.8	66.4	83.6	330	165	185	79.3	124	7.55	0.778	2.29	120	0.245	4.22	1.17	0.248	0.658	0.037	0.313	0.227	12.8	175	2.38
32	Rest	40.7	7.81	0.602	0.063	0.388	0.163	0.036	0.266	0.145	0.162	0.169	0.059	0.102	304	93.9	45.6	15.1	21	402	110	100	79.3	81.1	130	110	15.8	48.5	49.4	215	110	67.1	42.5	50.3	2.17	0.351	0.935	48.1	0.219	1.87	0.533	0.182	0.512	0.065	0.268	0.303	4.99	47.2	1.11
33	Rest	37.5	8.01	0.643	0.18	0.303	0.139	0.031	0.268	0.119	0.205	0.127	0.049	0.103	321	75.3	49	17.1	38.5	644	119	429	134	93.1	154	182	23.2	84.2	61.7	175	165	101	62.9	72.6	4.61	0.419	2.22	65.1	0.203	3.09	1.05	0.303	0.605	0.031	0.366	0.266	26.7	75.3	1.58
34	Rest	36.3	6.45	0.341	0.044	0.219	0.214	0.04	0.262	0.117	0.183	0.123	0.042	0.095	511	70.1	54.6	22	34.8	616	126	236	76.2	64.3	115	129	18	48.8	56.2	257	142	99.3	41.7	77.9	3.29	0.571	1.02	73.2	0.4	2.23	0.415	0.615	0.826	0.01	0.527	0.375	5.41	143	1.58
35	Rest	35.7	4.16	0.511	0.029	0.262	0.15	0.026	0.177	0.096	0.149	0.084	0.037	0.068	453	109	39.8	10.5	32.8	582	139	186	93.5	85.5	155	144	18.9	53.3	60.4	230	98.6	82.7	49.8	79.7	4.14	0.35	1.07	74.1	0.261	3.1	0.525	0.197	0.432	0.076	0.24	0.261	14.6	55.4	1.67
36	Rest	39.2	4.39	0.587	0.025	0.232	0.231	0.034	0.189	0.086	0.138	0.112	0.039	0.069	547	105	50.2	28.3	31.1	694	235	258	73.8	102	181	180	30.3	58.4	65.4	417	108	105	58.8	68.6	4.77	0.33	2.44	58.7	0.281	3.28	1.07	0.341	0.183	0.212	0.575	0.328	9.73	112	1.25
37	Rest	30	7.15	0.48	0.05	0.161	0.123	0.039	0.231	0.109	0.155	0.104	0.053	0.106	219	88.1	51.5	19.2	19.2	585	169	367	74.1	119	185	161	24.3	62.8	72.8	241	93.8	93.3	61.3	71.2	2.44	0.54	1.34	61.5	0.151	2.17	0.56	0.256	0.168	0.623	0.614	0.756	9.83	148	1.36
38	Rest	49.1	6.61	0.587	0.039	0.312	0.159	0.049	0.202	0.154	0.152	0.15	0.07	0.085	452	62.8	39.3	17.2	43	707	113	194	126	76.1	132	157	19.4	63.4	65.2	323	128	103	58.2	75.1	4.2	0.74	1.35	90.8	0.18	5.39	0.567	0.249	0.728	0.207	0.45	0.308	7.12	67.4	1.23
39	Rest	38.8	4.92	0.462	0.055	0.157	0.14	0.037	0.17	0.087	0.144	0.086	0.046	0.066	378	67.3	22.2	11.4	26.9	430	114	144	103	72.6	143	127	20	50.3	69.2	196	106	73.9	48.8	76.4	3.47	0.224	1.18	60.4	0.219	2.48	0.456	0.121	0.165	0.043	0.244	0.239	8.33	63.3	1.01
40	Rest	30.8	6.63	0.472	0.037	0.295	0.207	0.047	0.282	0.166	0.214	0.158	0.055	0.108	561	37.9	48.2	18.7	18.5	605	143	189	101	72.5	110	129	17.3	56.1	58.6	275	142	111	53.6	86.5	2.52	0.653	1.05	87.6	0.212	4.45	0.997	0.336	0.84	0.032	0.461	0.39	13.8	129	1.37
1	Post-exercise	53.2	9.36	1.1	0.077	0.407	0.233	0.063	0.205	0.153	0.21	0.116	0.055	0.094	569	112	45.3	18.2	19	604	203	320	104	151	242	214	26	69.6	83.9	494	122	104	59.6	78.4	4.68	0.758	3.58	96.1	0.165	3.28	0.353	0.072	0.585	0.028	0.276	0.253	110	113	1.28
2	Post-exercise	65.2	10.7	0.735	0.043	0.38	0.624	0.064	0.243	0.156	0.225	0.18	0.076	0.148	395	93.3	67.2	11.9	18.9	619	108	224	145	77.8	156	232	31.4	64	80.1	219	151	154	60.2	86.9	3.73	0.399	1.22	75.9	0.16	2.9	0.379	0.151	0.385	0.183	0.298	0.277	10.2	105	1.28
3	Post-exercise	49.3	6.89	0.558	0.044	0.24	0.155	0.046	0.243	0.133	0.185	0.145	0.05	0.102	459	134	37.3	12.7	22.5	584	122	192	117	73.1	139	185	27.5	40.7	68.2	243	149	112	58.5	75.3	3.95	0.402	1.37	63.6	0.148	2.22	0.314	0.102	0.359	0.101	0.311	0.242	14.4	113	1.04
4	Post-exercise	57.5	6.09	0.506	0.046	0.171	0.196	0.028	0.261	0.097	0.16	0.094	0.037	0.089	390	133	47.1	22.1	70	354	179	256	102	53.3	95.3	129	19.2	51.7	55.1	194	120	99	42.8	55.1	4.69	0.663	1.02	78.2	0.219	1.61	0.402	0.541	0.364	0.184	0.446	0.262	20.3	170	1.33
5	Post-exercise	38.4	3	0.465	0.049	0.225	0.463	0.025	0.15	0.065	0.123	0.083	0.032	0.063	474	111	55.7	20.3	28	537	232	188	99.7	75.9	135	189	24.2	82.3	65.2	330	154	96.6	53.8	91.7	3.61	0.34	1.2	36.7	0.137	2.02	1.84	0.205	0.078	0.04	0.393	0.244	11.1	83.6	1.06
6	Post-exercise	36.9	7.45	0.546	0.046	0.22	0.218	0.031	0.233	0.125	0.159	0.114	0.037	0.09	602	129	53.5	40.5	32.6	725	285	366	137	78.8	134	209	24.6	100	71.1	247	243	87.9	65.4	98.8	5.13	0.867	2.09	69.9	0.658	3.26	0.363	0.465	0.708	0.53	1.65	1.64	5.89	162	1.46
7	Post-exercise	50.5	8.14	0.76	0.07	0.469	0.344	0.041	0.192	0.113	0.148	0.139	0.056	0.113	588	82.9	38.8	22.1	9.9	445	166	243	75.8	105	169	175	22	39.2	51.4	235	159	67.1	47	50.4	2.55	0.176	1.71	83.9	0.167	2.04	0.538	0.167	0.471	0.03	0.444	0.341	19.6	106	1.51
8	Post-exercise	28.8	12.3	0.629	0.153	0.2	0.252	0.051	0.225	0.151	0.177	0.14	0.071	0.122	927	79.4	56.7	36.4	26.3	452	182	209	169	194	318	258	40.9	74.3	80	469	230	87.7	63.2	131	4.17	0.606	1.92	106	0.17	2.38	2.04	0.274	0.78	0.053	0.518	0.602	16.1	111	1.31
9	Post-exercise	49	6.43	0.668	0.081	0.372	0.165	0.028	0.174	0.07	0.143	0.085	0.054	0.064	390	97.1	43.1	27.8	31.7	379	187	215	122	73.4	141	172	25.3	65.3	67.4	230	159	114	51.9	72.1	3.14	0.862	1.77	74.2	0.451	3.33	0.392	0.403	0.442	0.361	1.65	1.3	12	192	1.64
10	Post-exercise	32	6.18	0.388	0.037	0.175	0.148	0.036	0.225	0.099	0.123	0.098	0.034	0.11	403	78.4	39.1	25.4	35.6	411	207	153	93.6	61.1	106	132	16.9	45.9	38.5	247	97.3	62.9	39.8	51.4	3.23	0.666	1.13	66.9	0.531	1.76	0.124	0.348	0.98	0.048	0.975	0.668	13.1	141	1.3
11	Post-exercise	36.8	11.5	0.317	0.171	0.153	0.116	0.033	0.204	0.124	0.147	0.151	0.074	0.105	347	78.8	43.3	32.5	40.9	486	102	261	106	48.4	96.8	159	18.3	71.7	47.8	187	225	76.6	48.8	72.4	3.92	0.387	1.2	58.1	0.199	2.09	0.377	0.489	0.537	0.091	0.305	0.301	4.67	94.9	1.31
12	Post-exercise	42.5	8.58	0.506	0.055	0.227	0.183	0.036	0.183	0.114	0.142	0.145	0.059	0.103	369	73.3	29.2	42.1	36.7	342	255	192	128	65.4	114	124	13.8	58.8	51.2	175	167	57.7	57.2	50.7	2.75	0.29	1.32	48	0.318	2.52	0.577	0.329	0.364	0.048	0.645	0.586	4.49	71.1	1.23
13	Post-exercise	36.9	5.31	0.556	0.046	0.391	0.209	0.022	0.135	0.085	0.12	0.088	0.044	0.076	563	113	52.5	49.1	34.9	706	180	266	99.8	150	239	250	29.6	79.9	69.8	465	223	139	68.3	82.8	8.72	0.511	2.05	80.6	0.183	3.04	0.574	0.24	0.325	0.126	1.03	0.599	26.6	211	1.06
14	Post-exercise	57.8	10.8	0.48	0.16	0.263	0.197	0.044	0.219	0.106	0.179	0.154	0.07	0.122	395	129	45	54	39.1	509	124	254	69.8	67.9	98.3	129	21.5	54.2	59.2	296	150	83	51.7	64.8	4.63	0.232	1.34	111	0.276	2.89	0.784	0.321	0.556	0.013	1.06	0.617	8.26	162	1.47
15	Post-exercise	56.5	12.1	0.673	0.053	0.76	0.399	0.065	0.393	0.201	0.249	0.142	0.062	0.111	587	83.2	28.4	24.4	49.9	709	94.7	163	89.6	75.7	127	187	18.1	50.3	43.8	253	114	92.7	55.5	69.5	3.42	0.386	1.45	81.8	0.145	3.45	0.131	0.161	0.307	0.06	0.256	0.201	21.9	104	1.11
16	Post-exercise	48.1	9.97	0.457	0.075	0.245	0.185	0.022	0.147	0.071	0.122	0.08	0.038	0.059	409	76.3	53.5	29.8	44.8	944	231	240	96.2	139	237	217	26.7	64.9	57.2	191	101	144	59.9	122	3.9	0.812	4.86	109	0.157	2.26	0.556	0.409	0.647	0.078	0.61	0.431	19.8	156	2.16
17	Post-exercise	38.3	6.46	0.274	0.036	0.121	0.124	0.028	0.189	0.086	0.138	0.098	0.049	0.09	293	75.6	50.2	17.7	31.5	440	72	203	151	50	103	149	17	39.5	48.9	124	121	70.2	48	50.6	4.05	0.337	1.04	63	0.153	1.53	0.279	0.195	0	0.083	0.361	0.291	23.3	117	1.31
18	Post-exercise	51.4	6.55	0.789	0.035	0.345	0.212	0.022	0.149	0.09	0.15	0.083	0.036	0.06	468	98	19.5	15	29.6	696	154	194	90.6	92	149	160	20.2	71.9	62.1	280	101	69.7	50.7	79.2	5.58	0.257	2.1	74.4	0.136	3.12	0.655	0.201	0.828	0.03	0.384	0.281	12.3	103	1.36
19*	Post-exercise	0.741	0.042	0.029	0.019	0.021	0.018	0.017	0.115	0.048	0.049	0.024	0.019	0.015	0	0	0	2.05	0	3.84	0	7.59	0	0.102	0	1.63	0.454	1.29	0	0	0	2.03	0.67	0	0	0.021	0	0.364	0.117	0.036	0	0.011	0	0	0.08	0.121	0	0	0
20	Post-exercise	24.5	5.4	0.235	0.043	0.134	0.108	0.033	0.406	0.139	0.124	0.11	0.052	0.12	450	86.3	34.4	15.9	29.3	536	126	199	68.6	62	99.1	120	16.1	47.8	40	195	137	67.5	49.9	67.5	3.99	0.357	1.4	42.2	0.14	1.62	0.463	0.434	0.132	0.2	0.583	0.365	8.87	179	1.21
21	Post-exercise	34.8	5.31	0.305	0.043	0.317	0.276	0.03	0.243	0.096	0.129	0.075	0.035	0.073	548	179	40.4	23.1	52.6	605	173	211	97.1	86.9	137	123	21	65.6	54.9	507	126	125	60.8	93.5	3.98	0.396	1.16	61.7	0.175	3.08	0.062	0.497	0.257	0.066	0.703	0.491	16.3	235	1.18
22	Post-exercise	29	11.3	0.203	0.046	0.194	0.067	0.036	0.448	0.074	0.111	0.117	0.068	0.137	409	90.5	25.9	10.9	25.2	264	370	147	83.8	59.8	83.3	120	25.5	29.9	41.5	360	72.3	63.2	47.5	52.8	4.77	0.186	0.774	61.3	0.147	1.34	0.301	0.209	0.31	0.039	0.243	0.246	8.82	106	1.01
23	Post-exercise	39.4	9.51	0.32	0.058	0.245	0.141	0.049	0.801	0.184	0.213	0.211	0.085	0.177	673	100	58.2	20.8	19.8	698	131	168	96.9	90.4	157	157	26	48.8	65	314	74.3	87.7	58.7	106	3.78	0.597	1.06	61.3	0.148	2.75	0.216	0.35	0.85	0.108	0.356	0.247	12.6	126	1.84
24	Post-exercise	46.1	7.87	0.853	0.085	0.496	0.332	0.046	0.823	0.112	0.198	0.132	0.047	0.083	470	59.7	41.4	11.7	35.7	674	105	220	70	151	264	156	28.5	74.3	75.4	366	87.7	72.2	70.9	138	4.21	0.911	1.72	74.2	0.13	3.11	0.686	0.21	1.7	0.041	0.272	0.229	7.05	55.3	1.59
25	Post-exercise	45.7	8.83	0.582	0.053	0.314	0.226	0.057	0.701	0.158	0.211	0.165	0.054	0.109	538	101	32.1	23.9	35.4	616	143	174	111	72.3	128	161	22.9	37.9	65.1	222	117	69.4	48.8	90.8	5.02	0.376	1.45	89	0.148	2.48	0.409	0.294	0.27	0.053	0.435	0.323	9.37	138	1.04
26	Post-exercise	38.7	12.7	0.435	0.081	0.244	0.206	0.049	0.378	0.102	0.176	0.133	0.054	0.075	315	83.1	46.9	14.7	30	816	184	181	95.1	121	200	145	20.3	46.9	66.5	246	57.1	71.1	63	108	4.51	0.54	1.38	89.9	0.151	2.8	0.613	0.333	0.095	0.121	0.388	0.299	10.9	210	1.38
27	Post-exercise	37.9	8.5	0.261	0.085	0.13	0.093	0.031	0.375	0.067	0.076	0.082	0.038	0.053	402	107	38.1	23.2	32.7	762	254	165	72.7	104	110	97.8	15.9	61	35.8	264	82.5	70.1	46.1	54.7	4.81	0.472	0.785	42.2	0.131	1.6	0.073	0.19	0.296	0.077	0.31	0.283	18.2	101	1.23
28	Post-exercise	42.8	8.96	0.653	0.03	0.549	0.156	0.043	0.574	0.125	0.183	0.153	0.076	0.126	660	106	44.9	15.8	24.1	545	103	258	80.1	60.1	118	143	20.1	41.1	53.6	260	102	73.4	52.2	60	4.09	0.264	0.938	51.6	0.163	2.42	0.563	0.166	0.22	0.138	0.419	0.34	14.2	120	1.17
29	Post-exercise	45.5	11.9	0.347	0.115	0.156	0.134	0.036	0.393	0.093	0.138	0.119	0.057	0.081	324	94.9	40.9	13.5	38.2	618	108	243	79.6	122	210	111	26.5	46.7	61.8	233	83	69.4	49.2	65.2	3.64	0.193	1.11	69.6	0.14	2.03	0.349	0.228	0.052	0.031	0.244	0.198	15.9	68.1	1.22
30	Post-exercise	41.4	6.31	0.8	0.051	0.295	0.173	0.036	0.395	0.09	0.12	0.123	0.053	0.08	578	78.9	42.7	42.1	17.5	503	178	175	73.3	63.1	111	135	21.1	41.3	67.5	383	130	78.7	58.2	83.5	3.09	0.356	1.29	74.3	0.271	3.34	0.977	0.438	0.717	0.071	0.73	0.409	6.18	235	1.17
31	Post-exercise	57.2	9.46	0.866	0.06	0.444	0.341	0.049	0.424	0.101	0.199	0.135	0.061	0.078	613	172	67.9	19.3	59.1	691	179	276	103	192	308	266	47.6	60.5	79	310	150	172	73.3	101	6.53	0.959	2.31	129	0.202	3.43	0.989	0.245	1.8	0.047	0.326	0.28	14.5	160	1.97
32	Post-exercise	41.8	9.08	0.533	0.058	0.405	0.148	0.033	0.294	0.161	0.17	0.175	0.058	0.114	437	76.9	31.8	11.9	31.6	453	115	124	53.7	84.4	135	112	16.4	49.8	53.6	250	94.3	61.9	42.4	46.4	3.16	0.299	0.963	61.4	0.179	2.07	0.19	0.202	0.062	0.121	0.183	0.224	6.25	42.4	0.941
33	Post-exercise	38.1	9.45	0.652	0.16	0.292	0.142	0.045	0.239	0.125	0.198	0.128	0.048	0.12	444	106	49.3	10.6	39.3	510	117	463	66.9	89.4	148	151	24.2	77.6	60.1	173	176	79.9	56.2	72.3	4.13	0.555	2.03	64.7	0.158	2.97	0.56	0.177	0.565	0.035	0.221	0.202	14.8	68.3	1.57
34	Post-exercise	36.4	7.44	0.313	0.05	0.219	0.164	0.046	0.32	0.147	0.212	0.131	0.047	0.118	571	85.5	30.7	11.5	23	583	106	181	76.9	73	133	136	19.9	49.4	58.8	295	128	81.6	42.6	76.6	2.56	0.658	0.992	77	0.169	2.12	0.338	0.217	1.21	0.01	0.269	0.273	6.7	66.2	2.3
35	Post-exercise	35.6	5.13	0.455	0.043	0.271	0.17	0.04	0.196	0.093	0.131	0.088	0.041	0.059	808	156	55	26.3	63.2	522	232	193	93.1	75.1	136	142	16.2	60	58.5	250	86.9	116	45.5	65.9	3.97	0.307	1.3	122	0.281	2.55	0.286	0.793	0.515	0.139	1.26	0.814	8.84	145	1.54
36	Post-exercise	39	4.27	0.556	0.028	0.235	0.192	0.021	0.185	0.093	0.147	0.09	0.042	0.074	623	100	49.6	19.3	42	529	160	247	90.2	102	183	178	27.8	48.4	64.2	332	144	114	61.4	70.1	4.38	0.335	1.94	81.8	0.159	3.37	0.598	0.215	0.109	0.299	0.265	0.19	4.92	41.5	1.3
37	Post-exercise	32.4	8.32	0.486	0.059	0.18	0.162	0.037	0.218	0.099	0.162	0.126	0.057	0.122	452	125	42.9	16.6	31.8	609	141	293	117	117	175	140	23.4	59	67.9	311	121	119	55.4	84.8	3.84	0.392	1.48	70.5	0.22	2.94	0.785	0.275	0.281	0.269	0.744	0.858	6.77	74.5	1.38
38	Post-exercise	41.4	6.16	0.492	0.051	0.299	0.162	0.041	0.202	0.125	0.142	0.162	0.065	0.081	553	74.9	39.4	34.6	22.6	434	187	224	96.6	58.3	98.8	134	18.9	55.1	49.8	273	145	86.8	47	66.1	4.53	0.585	1.71	90.3	0.233	4.64	0.641	0.313	0.997	0.092	0.829	0.562	7.05	145	1.36
39	Post-exercise	38.7	5.09	0.497	0.049	0.178	0.138	0.023	0.173	0.1	0.14	0.093	0.049	0.067	426	77.7	31.3	14.5	26.9	345	138	139	117	77.6	144	133	19	48.6	64.7	256	99.2	69.7	53.2	75.8	3.4	0.271	1.4	66.3	0.186	2.62	0.328	0.105	0.35	0.048	0.258	0.265	14.8	67.2	1.05
40	Post-exercise	31.2	8.08	0.534	0.058	0.37	0.227	0.048	0.27	0.203	0.245	0.182	0.072	0.12	566	91.9	41.8	17.5	36.5	506	115	163	112	87.8	138	151	19.4	73.1	69.5	328	125	105	54.6	91.9	3.78	0.487	1.27	91.7	0.29	3.57	0.77	0.419	1.14	0.029	0.295	0.302	10.2	106	2.4
*Outlier (PCA)
[truncated: 102 more columns]
